# Supplementary material for: Phc2 controls hematopoietic stem and progenitor cell mobilization from bone marrow by repressing Vcam1 expression
Source: Nat Commun. 2019 Aug 2;10:3496. doi: 10.1038/s41467-019-11386-4 (PMC6677815; doi:10.1038/s41467-019-11386-4)
Supplement: Supplementary file 4 — Source Data [file 41467_2019_11386_MOESM4_ESM.xls]

## Sheet: Fig1
	Figure 1c	Cell number (x 107)
	WT	BM	Thy	SP	Liver	KO	BM	Thy	SP	Liver
	1	6.35	8.22	8.48	1.49	1	5.65	1.7	5	0.44
	2	6.6	6.85	8.75	1.44	2	5.8	2.622	3.15	0.72
	3	6.15	7.35	9.5	1.14	3	5.8	3.3	2.7	0.49
	4	7.05	11.4	6.55	0.975	4	7.5	1.5	3.25	0.785
	5	9.4	9.32	6.88	1.224	5	8.876	2.71	3.3	0.816
	6	11.448	12.34	10.16	1.412	6	9.12	6.36	4.125	0.644
	n	6	6	6	6		6	6	6	6
	Ave	7.833	9.24667	8.38667	1.28017		7.12433	3.032	3.5875	0.649167
	SEM	0.869653	0.905655	0.582189	0.0822364		0.655071	0.719732	0.339592	0.0633543
	STDEV	2.13021	2.21839	1.42607	0.201437		1.60459	1.76298	0.831828	0.155186
	n, number of biologically independent experiments; Avg, average, STDEV, standard deviation
	Figure 1d
	WT	LSK	LT-HSC	SLAM-HSC	ST-HSC	MPP	CMP	GMP	MEP	CLP	T cell	B cell	Myeloid	NK cell		KO	LSK	LT-HSC	SLAM-HSC	ST-HSC	MPP	CMP	GMP	MEP	CLP	T cell	B cell	Myeloid	NK cell
	1	1.62162	0.988447	0.697026	1.02812	0.896704	1.01367	0.978718	1.88642	1.02479	0.664222	0.865245	1.02809	0.899471		1	1.30631	1.30295	0.576208	1.00158	0.867244	0.906918	1.01261	0.432363	0.785124	1.29584	1.23517	0.912256	0.952381
	2	0.810811	0.969191	0.910781	1.01467	0.754925	1.02778	0.971262	0.793379	1.39669	1.36919	1.04318	1.03379	0.970018		2	1.21622	0.943517	0.687732	1.00146	1.11582	0.940218	1.06005	0.440925	0.694215	1.01467	1.04683	1.0623	1.08466
	3	1.19369	0.712452	0.622677	1.00563	1.0127	0.954517	1.04311	0.716324	0.950413	1.17767	1.03642	1.02545	1.0582		3	1.05856	1.01412	2.2026	0.994274	1.15448	0.912599	1.13664	1.07021	0.801653	1.02282	1.0411	0.960098	1.13757
	4	0.630631	1.39923	1.93309	0.964485	1.26864	0.960197	1.03068	0.780537	0.652893	0.676447	1.07908	1.04438	0.996473		4	0.698198	0.789474	0.855019	0.942926	1.32848	1.04971	1.13551	1.34418	0.975207	1.13692	1.02237	0.994096	1.41093
	5	0.743243	0.93068	0.836431	0.987088	1.06702	1.04384	0.976232	0.823345	0.975207	1.11247	0.976067	0.868282	1.07584		5	1.08108	1.14249	1.1803	0.98164	1.28337	1.08223	0.781709	1.02312	1.15702	1.36104	1.04214	0.954601	1.04938
	n	5	5	5	5	5	5	5	5	5	5	5	5	5		n	5	5	5	5	5	5	5	5	5	5	5	5	5
	Avg	1	1	1	1	1	1	1	1	1	1	1	1	1		Avg	1.07207	1.03851	1.10037	0.984375	1.14988	0.978336	1.0253	0.862158	0.882645	1.16626	1.07752	0.976669	1.12698
	SEM	0.181945	0.111345	0.238697	0.0111036	0.0858936	0.0180736	0.0152369	0.222291	0.118646	0.141059	0.037535	0.0330895	0.031746		SEM	0.103848	0.0872867	0.293813	0.0109802	0.0808656	0.0365811	0.0652873	0.182167	0.0822885	0.0704088	0.0396327	0.0250464	0.0771492
	STDEV	0.406842	0.248976	0.533744	0.0248285	0.192064	0.0404138	0.0340707	0.497058	0.265301	0.315418	0.0839308	0.0739905	0.0709863		STDEV	0.232211	0.195179	0.656985	0.0245524	0.180821	0.0817979	0.145987	0.407338	0.184003	0.157439	0.0886215	0.0560054	0.172511
	n, number of biologically independent experiments; Avg, average, STDEV, standard deviation
	Figure 1e	Distribution of cell cycle (%)
	WT	G0/G1	S	G2/M	KO	G0/G1	S	G2/M
	1	72.8	12.12	6.74	1	74.51	12.62	7.32
	2	69.28	11.05	8.71	2	69.5	11.92	5.66
	3	74.37	12.27	7.21	3	74.84	11.68	6.71
	4	88.92	5.48	4.33	4	87.64	4.32	4.16
	n	4	4	4		4	4	4
	Ave	76.3425	10.23	6.7475		76.6225	10.135	5.9625
	SEM	4.32543	1.60646	0.908739		3.87035	1.94856	0.691741
	STDEV	8.65087	3.21292	1.81748		7.7407	3.89712	1.38348
	n, number of biologically independent experiments; Avg, average, STDEV, standard deviation
	Figure 1f	% of AnnexinV+ 7-AAD+ LSK
	WT	%	KO	%
	1	10.09	1	10.45
	2	9.46	2	10.64
	3	10.48	3	8.87
	n	3		3
	Ave	10.01		9.98667
	SEM	0.297153		0.561021
	STDEV	0.514684		0.971717
	n, number of biologically independent experiments; Avg, average, STDEV, standard deviation
	Figure 1g	% of colonies
	WT	CFU-GM	BFU-E	CFU-GEMM	KO	CFU-GM	BFU-E	CFU-GEMM
	1	75.6098	20.7317	3.65854		90.9091	7.79221	1.2987
	2	87.5	10	2.5		87.2093	6.97674	5.81395
	3	85.3659	8.53659	6.09756		74.7126	20.6897	4.5977
	4	84.4444	11.1111	4.44444		82.6667	14.6667	2.66667
	5	85.8586	12.1212	2.0202		86.4198	9.87654	3.7037
	n	5	5	5		5	5	5
	AVE	83.7557	12.5001	3.74415		84.3835	12.0004	3.61615
	SEM	2.09601	2.14234	0.726505		2.74943	2.55019	0.776966
	STDEV	4.68682	4.79041	1.62451		6.14792	5.70239	1.73735
	n, number of biologically independent experiments; Avg, average, STDEV, standard deviation
	Figure 1h	Cell number in BM (x 106)
	WT	Pro/pre	immature	KO	Pro/pre	immature
	1	7.10565	2.0447	1	6.95515	1.93795
	2	6.2964	1.9734	2	5.3534	1.8908
	3	6.7896	1.968	3	4.8372	2.001
	4	6.7116	2.05155	4	6.69	2.205
	5	7.5012	2.1056	5	12.3376	3.293
	6	13.2224	4.87685	6	8.97408	3.3744
	n	6	6		6	6
	AVE	7.93781	2.50335		7.52458	2.45036
	SEM	1.06968	0.475171		1.12877	0.282942
	STDEV	2.62018	1.16393		2.7649	0.693063
	n, number of biologically independent experiments; Avg, average, STDEV, standard deviation

## Sheet: Fig2
	Figure 2a	WBCs (103 cells/ml)
	WT	G-CSF -	G-CSF +	KO	G-CSF -	G-CSF +
	1	11	15.6667	1	4.33333	13.3333
	2	9.33333	15.6667	2	8.33333	18.6667
	3	8.66667	19.6667	3	4.66667	9.33333
	4	8	23	4	8.33333	12
	5	9.33333	21	5	6.66667	10.6667
	n	5	5		5	5
	AVE	9.26667	19		6.46667	12.8
	SEM	0.498888	1.46059		0.860233	1.61107
	STDEV	1.11555	3.26599		1.92354	3.60247
	n, number of biologically independent experiments; Avg, average, STDEV, standard deviation
	Figure 2b	Cell number in SP (x 107)
	WT	G-CSF -	G-CSF +	KO	G-CSF -	G-CSF +
	1	8.05	24.31	1	4.62	10.43
	2	7.69	18.63	2	3.58	12.56
	3	8.41	22.58	3	4.79	13.79
	4	8.83	17.84	4	4.04	8.42
	5	7.37	18.45	5	3.82	7.93
	n	5	5		5	5
	AVE	8.07	20.362		4.17	10.626
	SEM	0.257682	1.29465		0.231776	1.13852
	STDEV	0.576194	2.89492		0.518266	2.54581
	n, number of biologically independent experiments; Avg, average, STDEV, standard deviation
	Figure 2c	CFU-C/femur (x104)
	WT	G-CSF -	G-CSF +	KO	G-CSF -	G-CSF +
	1	2.9667	4.2408	1	3.61005	3.7986
	2	2.5704	5.1972	2	3.2864	4.6926
	3	3.0915	4.3127	3	3.2338	4.221
	4	3.98095	4.3955	4	3.7878	4.09605
	5	4.094	4.9878	5	3.8259	4.5123
	n	5	5		5	5
	AVE	3.34071	4.6268		3.54879	4.26411
	SEM	0.297718	0.194529		0.12364	0.156845
	STDEV	0.665718	0.43498		0.276467	0.350715
		CFU-C/ml PB (x 102)
	WT	G-CSF -	G-CSF +	KO	G-CSF -	G-CSF +
	1	1.1	21.65	1	0.65	4.65
	2	1.6	25.45	2	0.9	4.2
	3	1.15	19.3	3	0.85	3.25
	4	1.3	22.1	4	0.45	6.1
	5	0.9	23.95	5	0.3	7.65
	n	5	5		5	5
	AVE	1.21	22.49		0.63	5.17
	SEM	0.116619	1.04707		0.114673	0.771784
	STDEV	0.260768	2.34131		0.256418	1.72576
		CFU-C/SP (x 104)
	WT	G-CSF -	G-CSF +	KO	G-CSF -	G-CSF +
	1	1.3202	21.4414	1	0.53592	4.67264
	2	0.96894	15.0158	2	0.4654	4.09456
	3	1.29514	17.4769	3	0.59396	3.53024
	4	1.3245	16.5912	4	0.57368	2.3576
	5	0.94336	15.6456	5	0.50424	3.10856
	n	5	5		5	5
	AVE	1.17043	17.2342		0.53464	3.55272
	SEM	0.0877155	1.13177		0.023198	0.398366
	STDEV	0.196138	2.53072		0.0518723	0.890773
	n, number of biologically independent experiments; Avg, average, STDEV, standard deviation
	Figure 2d	WBCs (103 cells/ml)
	WT	0h	2h	4h	6h	KO	0h	2h	4h	6h
	1	7	14	18.5	12.5	1	7.5	13	14	9
	2	8.5	14.5	21	13.5	2	4.5	9	15.5	7.5
	3	8	11	14.5	10	3	5.5	9.5	10	9.5
	4	9	12.5	15.5	11	4	5.5	11	15	9
	5	10.5	15.5	19	14	5	6.5	11	14	10.5
	n	5	5	5	5		5	5	5	5
	AVE	8.6	13.5	17.7	12.2		5.9	10.7	13.7	9.1
	SEM	0.578792	0.790569	1.18954	0.751665		0.509902	0.7	0.969536	0.484768
	STDEV	1.29422	1.76777	2.65989	1.68077		1.14018	1.56525	2.16795	1.08397
	n, number of biologically independent experiments; Avg, average, STDEV, standard deviation
	Figure 2e	CFU-C/femur (x104)
	WT	AMD -	AMD +	KO	AMD -	AMD +
	1	2.72	2.4198	1	3.8226	2.93415
	2	3.4104	2.4922	2	2.43375	3.5672
	3	2.6136	3.1486	3	2.9192	2.1716
	4	2.016	3.3292	4	2.9808	2.5192
	5	3.0008	2.88	5	2.3832	2.4448
	n	5	5		5	5
	AVE	2.75216	2.85396		2.90791	2.72739
	SEM	0.22992	0.177864		0.25906	0.242913
	STDEV	0.514117	0.397715		0.579277	0.54317
		CFU-C/ml PB (x 102)
	WT	AMD -	AMD +	KO	AMD -	AMD +
	1	1.65	10.55	1	0.85	8.25
	2	1.55	10.6	2	1.1	8
	3	1.2	8.75	3	0.65	7
	4	1.4	12.4	4	0.55	9.6
	5	1.05	11.85	5	0.4	6.9
	n	5	5		5	5
	AVE	1.37	10.83		0.71	7.95
	SEM	0.110227	0.630991		0.121861	0.490918
	STDEV	0.246475	1.41094		0.272489	1.09772
	n, number of biologically independent experiments; Avg, average, STDEV, standard deviation
	Figure 2f	Cell number in PB (x 103)
	WT	0d	4d	8d	12d	16d	KO	0d	4d	8d	12d	16d
	1	9.8	6.1	1	2.8	7.5	1	8.5	5.5	0.8	1.2	2.5
	2	10.6	6.4	1.7	6.2	14.6	2	7.9	5.2	1.5	1.4	5.9
	3	10.4	4.4	3	9.2	18.5	3	8.9	5.1	2.3	2	9
	4	8.5	3.9	1.9	3.9	7.7	4	7	4	0.9	1.3	3.6
	5	10.3	7.7	1.6	4.4	10.3	5	5.5	4.9	1	1.2	2.6
	n	5	5	5	5	5		5	5	5	5	5
	AVG	9.92	5.7	1.84	5.3	11.72		7.56	4.94	1.3	1.42	4.72
	SEM	0.378682	0.692098	0.326497	1.11893	2.12424		0.6063	0.254165	0.277489	0.149666	1.23264
	STDEV	0.846759	1.54758	0.730068	2.502	4.74995		1.35573	0.568331	0.620484	0.334664	2.75627
	n, number of biologically independent experiments; Avg, average, STDEV, standard deviation
	Figure 2g	Cell number in SP (x 107)
	WT	0d	8d	12d	16d	KO	0d	8d	12d	16d
	1	8.44	2.4	9.24	31.2	1	4.21	3.4	2.08	7.88
	2	8.86	3.89	10.81	33.64	2	3.37	3.88	2.43	4.11
	3	7.93	5.24	11.34	22.88	3	2.79	2.73	3.14	6.31
	4	9.11	7.41	6.24	19.88	4	4.33	2.23	4.44	13.88
	5	7.99	3.36	5.68	31.76	5	4.58	1.66	1.85	8.86
	n	5	5	5	5		5	5	5	5
	AVE	8.466	4.46	8.662	27.872		3.856	2.78	2.788	8.208
	SEM	0.232865	0.868602	1.15927	2.72263		0.335166	0.397102	0.467027	1.62942
	STDEV	0.520701	1.94225	2.5922	6.08798		0.749453	0.887947	1.0443	3.6435
	n, number of biologically independent experiments; Avg, average, STDEV, standard deviation
	Figure 2h	CFU-C/femur (x104)
	WT	8d	16d	KO	8d	16d
	1	1.3492	6.2712	1	1.31061	5.782
	2	1.80683	6.8816	2	1.82299	4.7151
	3	1.55043	9.9456	3	1.14633	10.7088
	4	1.27308	7.0059	4	1.93826	6.71985
	5	2.13312	6.92445	5	1.45248	11.0676
	n	5	5		5	5
	AVE	1.62253	7.40575		1.53413	7.79867
	SEM	0.157589	0.64824		0.150628	1.30181
	STDEV	0.352381	1.44951		0.336814	2.91093
		CFU-C/ml PB (x 102)
	WT	8d	16d	KO	8d	16d
	1	20	59	1	15	21.5
	2	10	171.5	2	10	16.5
	3	0	172.5	3	25	13.5
	4	20	205	4	0	17
	5	20	99	5	0	14
	n	5	5		5	5
	AVE	14	141.4		10	16.5
	SEM	4	26.9311		4.74342	1.42302
	STDEV	8.94427	60.2198		10.6066	3.18198
		CFU-C/SP (x 104)
	WT	8d	16d	KO	8d	16d
	1	0.38808	11.076	1	0.2438	1.48033
	2	0.31872	13.4762	2	0.33572	0.825288
	3	0.69936	9.76518	3	0.40248	3.60717
	4	0.37728	9.27998	4	0.27634	0.650136
	5	0.6939	18.2684	5	0.69208	1.00116
	n	5	5		5	5
	AVE	0.495468	12.3731		0.390084	1.51282
	SEM	0.0829722	1.6435		0.0802021	0.541575
	STDEV	0.185531	3.67498		0.179337	1.211
	n, number of biologically independent experiments; Avg, average, STDEV, standard deviation

## Sheet: Fig3
	Figure 3b	Donor-derived Cell number (x 107)
	WT	BM	Thy	SP	KO	BM	Thy	SP
	1	8.12	6.92	10.6	1	8.18	2.54	5.04
	2	9.84	7.57	10.54	2	9.12	2.28	4.09
	3	7.78	7.98	9.21	3	8.98	1.56	4.8
	4	8.76	7.54	10.13	4	9.1	2.02	4.68
	5	8.4	7.45	10.09	5	8.42	2.22	4.6
	n	5	5	5		5	5	5
	AVE	8.58	7.492	10.114		8.76	2.124	4.642
	SEM	0.353836	0.169629	0.248568		0.19308	0.163634	0.156729
	STDEV	0.791202	0.379302	0.555815		0.431741	0.365896	0.350457
	n, number of biologically independent experiments; Avg, average, STDEV, standard deviation
	Figure 3c	Donor-derived cell number in SP (x 107)
	WT	T cell	B cell	myeloid	KO	T cell	B cell	myeloid
	1	2.30126	5.82682	0.47382	1	0.940968	2.21306	0.217224
	2	2.32829	6.86154	0.534378	2	0.773828	2.52067	0.245809
	3	2.37618	5.23312	0.641937	3	0.88416	2.97216	0.18192
	4	2.17187	5.55833	0.459902	4	0.867672	2.35076	0.158652
	5	2.22888	5.63325	0.505509	5	0.8671	2.80278	0.23046
	n	5	5	5		5	5	5
	AVE	2.2813	5.82261	0.523109		0.866746	2.57189	0.206813
	SEM	0.036284	0.27682	0.0323893		0.0268765	0.140322	0.0160116
	STDEV	0.0811334	0.618989	0.0724247		0.0600976	0.313769	0.0358029
	n, number of biologically independent experiments; Avg, average, STDEV, standard deviation
	Figure 3d	Donor-derived cell number in BM (x 104)
	WT	LSK	LK		KO	LSK	LK
	1	3.248	19.488		1	3.272	17.996
	2	3.936	22.632		2	2.736	17.328
	3	4.668	21.784		3	6.286	27.838
	4	3.504	21.9		4	3.64	20.93
	5	5.04	19.32		5	4.21	21.05
	n	5	5			5	5
	AVE	4.0792	21.0248			4.0288	21.0284
	SEM	0.340006	0.677995			0.613312	1.86104
	STDEV	0.760276	1.51604			1.37141	4.16141
	n, number of biologically independent experiments; Avg, average, STDEV, standard deviation
	Figure 3f	Donor-derived Cell number (x 107)
	WT	BM	Thy	SP	KO	BM	Thy	SP
	1	7.92	7.93	10.55	1	7.08	8.12	10.21
	2	9.218	8.95	9.81	2	9.12	6.21	8.98
	3	8.21	7.54	9.29	3	7.98	9.12	7.99
	4	10.68	8.12	8.96	4	8.32	7.41	10.41
	5	7.54	6.56	10.15	5	8.12	7.98	9.23
	n	5	5	5		5	5	5
	AVE	8.7136	7.82	9.752		8.124	7.768	9.364
	SEM	0.564885	0.390192	0.286294		0.327194	0.477089	0.439495
	STDEV	1.26312	0.872496	0.640172		0.731628	1.0668	0.982741
	n, number of biologically independent experiments; Avg, average, STDEV, standard deviation
	Figure 3g	Donor-derived cell number in SP (x 107)
	WT	T cell	B cell	myeloid	KO	T cell	B cell	myeloid
	1	2.6375	6.93135	0.54016	1	2.50145	6.95301	0.578907
	2	2.34459	6.63156	0.538569	2	2.13724	6.09742	0.481328
	3	2.33179	6.0385	0.50166	3	2.01348	5.29737	0.453033
	4	2.09664	5.96736	0.414848	4	2.59209	7.04757	0.511131
	5	2.30405	6.9223	0.52374	5	2.19674	6.2764	0.477191
	n	5	5	5		5	5	5
	AVE	2.34291	6.49821	0.503795		2.2882	6.33435	0.500318
	SEM	0.0863333	0.209569	0.0232869		0.110555	0.318296	0.0217077
	STDEV	0.193047	0.46861	0.052071		0.247209	0.711731	0.0485399
	n, number of biologically independent experiments; Avg, average, STDEV, standard deviation
	Figure 3h	Donor-derived cell number in BM (x 104)
	WT	LSK	LK		KO	LSK	LK
	1	3.168	20.592		1	3.54	19.824
	2	1.8436	20.2796		2	2.736	19.152
	3	3.284	19.704		3	2.792	17.45
	4	2.136	20.292		4	3.328	21.632
	5	3.016	20.358		5	2.436	19.488
	n	5	5			5	5
	AVE	2.68952	20.2451			2.9664	19.5092
	SEM	0.292481	0.146503			0.203051	0.66984
	STDEV	0.654008	0.327592			0.454036	1.49781
	n, number of biologically independent experiments; Avg, average, STDEV, standard deviation

## Sheet: Fig4
	Figure 4a	CFSE+ cells in BM (%)
	Donor	WT	KO		WT	KO
	Recipient	WT	WT		KO	KO
	1	0.256	0.224		0.56	0.392
	2	0.184	0.248		0.52	0.52
	3	0.36	0.208		0.56	0.52
	4	0.304	0.24		0.6	0.56
	5	0.224	0.208		0.48	0.4
	n	5	5		5	5
	AVE	0.2656	0.2256		0.544	0.4784
	SEM	0.0307142	0.00815843		0.0203961	0.0344465
	STDEV	0.068679	0.0182428		0.045607	0.0770247
		CFSE+ cells in PB (%)
	Donor	WT	KO		WT	KO
	Recipient	WT	WT		KO	KO
	1	0.24	0.36		0.13	0.16
	2	0.38	0.31		0.11	0.14
	3	0.47	0.37		0.072	0.067
	4	0.21	0.3		0.14	0.1
	5	0.51	0.38		0.06	0.14
	n	5	5		5	5
	AVE	0.362	0.344		0.1024	0.1214
	SEM	0.05995	0.0163095		0.0157404	0.016732
	STDEV	0.134052	0.0364692		0.0351966	0.0374139
		CFSE+ cells in SP (%)
	Donor	WT	KO		WT	KO
	Recipient	WT	WT		KO	KO
	1	0.67	0.65		0.35	0.3
	2	0.64	0.64		0.39	0.36
	3	0.69	0.54		0.15	0.33
	4	0.67	0.55		0.35	0.35
	5	0.65	0.68		0.27	0.31
	n	5	5		5	5
	AVE	0.664	0.612		0.302	0.33
	SEM	0.0087178	0.028178		0.0427083	0.0114018
	STDEV	0.0194936	0.0630079		0.0954987	0.0254951
	n, number of biologically independent experiments; Avg, average, STDEV, standard deviation
	Figure 4b	CFU-C/Femur
	Donor	WT	KO		WT	KO
	Recipient	WT	WT		KO	KO
	1	80	75		156.4	159.6
	2	55.2	97.2		129.6	136.8
	3	92.4	76		124.2	163.8
	4	70.8	122.4		190	140.8
	5	80.8	48.3		83.6	207.9
	n	5	5		5	5
	AVE	75.84	83.78		136.76	161.78
	SEM	6.19497	12.3856		17.6851	12.6492
	STDEV	13.8524	27.695		39.545	28.2845
		CFU-C/ml PB
	Donor	WT	KO		WT	KO
	Recipient	WT	WT		KO	KO
	1	32	27		16	15
	2	31	33		18	14
	3	21	22		12	15
	4	26	32		15	14
	5	30	21		14	15
	n	5	5		5	5
	AVE	28	27		15	14.6
	SEM	2.02485	2.46982		1	0.244949
	STDEV	4.52769	5.52268		2.23607	0.547723
		CFU-C/SP
	Donor	WT	KO		WT	KO
	Recipient	WT	WT		KO	KO
	1	179.712	199.936		100.64	57.152
	2	244.992	245.824		67.392	70.4
	3	208.32	232.128		26.88	75.9
	4	187.44	218.24		55	83.52
	5	236.32	230.4		72.8	33.9
	n	5	5		5	5
	AVE	211.357	225.306		64.5424	64.1744
	SEM	12.9173	7.70403		12.0184	8.70733
	STDEV	28.8839	17.2267		26.8741	19.4702
	n, number of biologically independent experiments; Avg, average, STDEV, standard deviation
	Figure 4c	Trans-stromal migration (%)
	LSK	WT	KO		WT	KO
	stroma	WT	WT		KO	KO
	1	9.2	12.4		12	5.2
	2	19.2	10		5.2	6.8
	3	25.2	15.2		14.4	5.2
	4	22	27.2		14.8	10.4
	5	24.8	22.4		6.8	2.4
	6	20.4	22		4.4	14
	7	20.4	22		3.6	3.6
	8	13.6	13.6		5.2	7.2
	9	9.2	10.4		4.8	6
	n	9	9		9	9
	AVE	18.2222	17.2444		7.91111	6.75556
	SEM	2.04408	2.07894		1.50374	1.18029
	STDEV	6.13225	6.23681		4.51122	3.54087
	n, number of biologically independent experiments; Avg, average, STDEV, standard deviation
	Figure 4d	Adherent cell (%)
	LSK	WT	KO		WT	KO
	stroma	WT	WT		KO	KO
	1	10.56	14.0044		15.3278	16.1
	2	11.22	13.2556		19.2833	18.28
	3	14.5733	14.6133		18.28	25.0758
	4	12.9541	10.1626		25.0758	21.9963
	5	11.7396	12.3719		15.7411	20.6765
	n	5	5		5	5
	AVE	12.2094	12.8816		18.7416	20.4257
	SEM	0.709325	0.776285		1.75051	1.54059
	STDEV	1.5861	1.73583		3.91425	3.44487
	n, number of biologically independent experiments; Avg, average, STDEV, standard deviation

## Sheet: Fig5
	Figure 5a	Relative ratio of mRNA expression
		WT											KO
		Alcam	Angpt1	Cdh2	Ctsk	Cxcl12	Fn1	Kitl	Icam1	Selp	Vcam1		Alcam	Angpt1	Cdh2	Ctsk	Cxcl12	Fn1	Kitl	Icam1	Selp	Vcam1
	1	1.60343	1.15541	0.863304	1.84908	1.00211	0.980418	1.09456	1.17071	0.87137	0.95417		1.16659	0.679965	1.32418	1.09582	1.00686	1.34207	1.09933	1.02984	0.288134	1.38925
	2	0.853453	0.957342	1.23399	0.601218	1.18408	1.12839	0.830591	0.987267	1.98448	1.26319		1.79095	0.48361	1.32871	1.06483	0.227487	0.881003	1.07717	0.878693	1.61389	1.66368
	3	0.543117	0.887247	0.902709	0.549701	0.813809	0.89119	1.07485	0.842025	0.14415	0.782641		0.670848	1.24197	0.769596	1.12	1.28352	0.916924	1.15719	1.45066	1.88815	2.48635
	n	3	3	3	3	3	3	3	3	3	3		3	3	3	3	3	3	3	3	3	3
	AVG	1	1	1	1	1	1	1	1	1	1		1.20946	0.80185	1.14083	1.09355	0.83929	1.04667	1.11123	1.11973	1.26339	1.84643
	SEM	0.314734	0.0802967	0.117545	0.424801	0.106892	0.0691704	0.0848956	0.095096	0.535136	0.140602		0.324056	0.227245	0.185621	0.015966	0.316155	0.148066	0.0238542	0.171119	0.494014	0.329623
	STDEV	0.545136	0.139078	0.203594	0.735776	0.185143	0.119807	0.147043	0.164711	0.926883	0.243529		0.561281	0.3936	0.321506	0.0276538	0.547596	0.256458	0.0413167	0.296387	0.855657	0.570923
	n, number of biologically independent experiments; Avg, average, STDEV, standard deviation
	Figure 5b	WB of VCAM-1 from WT and KO BMSCs
	Figure 5b	Relative ratio of VCAM-1 expression
		WT	KO
	1	1.36189	2.10025
	2	0.971853	2.78242
	3	0.666258	2.58289
	n	3	3
	AVG	1	2.48852
	SEM	0.201304	0.202497
	STDEV	0.348669	0.350735
	n, number of biologically independent experiments; Avg, average, STDEV, standard deviation
	Figure 5c	MFI
		WT	WT	WT		KO	KO	KO
		Endo	OB	MSC		Endo	OB	MSC
	1	163	643	231		405	967	610
	2	206	736	312		261	1199	552
	3	245	501	349		384	1287	731
	n	3	3	3		3	3	3
	AVE	204.667	626.667	297.333		350	1151	631
	SEM	23.6807	68.3285	34.8441		44.911	95.4428	52.7289
	STDEV	41.0163	118.348	60.3517		77.7882	165.312	91.3291
	n, number of biologically independent experiments; Avg, average, STDEV, standard deviation
	Figure 5d	WB of PHC2 expression from control and shphc2 transfected OP9 cells
	Figure 5d	Relative ratio of Phc2 expression
		control	shPhc2
	1	1.13566	0.28988
	2	0.945093	0.427361
	3	0.919249	0.306408
	n	3	3
	AVE	1	0.341217
	SEM	0.0682379	0.0433358
	STDEV	0.118192	0.0750598
	n, number of biologically independent experiments; Avg, average, STDEV, standard deviation
	Figure 5e	Relative ratio of Vcam1 expression
		control	shPhc2	control	shPhc2	control	shPhc2
		0h	0h	3h	3h	6h	6h
	1	0.961111	1.10558	4.47775	10.9648	1.7688	3.95809
	2	1.01591	0.898012	3.98002	9.09331	1.62763	3.46969
	3	1.02298	0.996406	4.09191	9.81376	1.66183	3.71872
	n	3	3	3	3	3	3
	AVE	1	1	4.18323	9.95729	1.68609	3.7155
	SEM	0.0195513	0.0599473	0.150764	0.544994	0.0425195	0.141
	STDEV	0.0338638	0.103832	0.26113	0.943957	0.073646	0.244219
	n, number of biologically independent experiments; Avg, average, STDEV, standard deviation
	Figure 5f	WB of VCAM-1 expression from control and shPhc2 transfected OP9 cells
	Figure 5f	Fold expression
		control	shPhc2	control	shPhc2	control	shPhc2	control	shPhc2
	TNF-a	0h	0h	3h	3h	6h	6h	12h	12h
	1	0.941022	0.66903	2.1176	4.78459	2.40199	3.78301	0.87959	3.11827
	2	1.04633	1.0286	1.81428	4.46131	1.49185	4.97121	2.12897	6.44694
	3	1.01265	1.30237	2.96662	6.56451	1.84679	5.19213	1.85393	5.76611
	n	3	3	3	3	3	3	3	3
	AVE	0.999999	1	2.2995	5.27014	1.91355	4.64878	1.62083	5.11044
	SEM	0.0310494	0.183387	0.344862	0.653879	0.264845	0.437558	0.379028	1.01529
	STDEV	0.0537792	0.317636	0.597319	1.13255	0.458725	0.757873	0.656496	1.75853
	n, number of biologically independent experiments; Avg, average, STDEV, standard deviation

## Sheet: Fig6
	Figure 6b	% Input
	Phc2	WT	KO	WT	KO	WT	KO	WT	KO	WT	KO	WT	KO	WT	KO
		#1	#1	#2	#2	#3	#3	#4	#4	#5	#5	#6	#6	#7	#7
	1	0.21862	0.0588715	0.445566	0.0584648	0.439432	0.0750353	0.41862	0.0617984	0.0697415	0.0523275	0.0666945	0.0657763	0.141628	0.095637
	2	0.323921	0.095637	0.302229	0.0276555	1.68613	0.112166	0.406448	0.0662338	0.110012	0.0613715	0.0498491	0.0596933	0.0404901	0.137779
	3	0.106428	0.0584648	0.575829	0.0719786	0.608662	0.102501	0.219716	0.0855537	0.0826817	0.127071	0.0911074	0.0657763	0.0110948	0.0609476
	4	0.163087	0.054929	0.263105	0.0601085	0.554143	0.151114	0.149034	0.059281	0.124456	0.0976465	0.154173	0.0804208	0.0680959	0.0572616
	5	0.102604	0.0635357	0.35693	0.0364917	0.634509	0.127071	0.145486	0.065322	0.661919	0.0516071	0.0884648	0.0523275	0.0793136	0.0519786
	6	0.245486	0.151966	0.407173	0.0850062	0.770418	0.0917411	0.163105	0.154929	0.103224	0.041918	0.0572616	0.0526914	0.0662338	0.0291629
	n	6	6	6	6	6	6	6	6	6	6	6	6	6	6
	AVE	0.193358	0.0805673	0.391805	0.0566176	0.782215	0.109938	0.250401	0.0821863	0.192006	0.0719903	0.0845917	0.0627809	0.0678094	0.0721277
	SEM	0.0351717	0.0155258	0.0457512	0.00875847	0.186069	0.0109524	0.0524381	0.0150356	0.0943197	0.0135541	0.0154632	0.00428064	0.0178391	0.0157699
	STDEV	0.0861527	0.0380302	0.112067	0.0214538	0.455774	0.0268278	0.128447	0.0368295	0.231035	0.0332006	0.0378768	0.0104854	0.0436968	0.0386282
		% Input
	Control	WT	KO	WT	KO	WT	KO	WT	KO	WT	KO	WT	KO	WT	KO
		#1	#1	#2	#2	#3	#3	#4	#4	#5	#5	#6	#6	#7	#7
	1	0.0227769	0.0826817	0.0367455	0.151114	0.100392	0.112166	0.123597	0.0508966	0.0258035	0.0142165	0.0804208	0.127955	0.0471602	0.0250979
	2	0.0458706	0.0319888	0.0609476	0.0512506	0.044308	0.0572616	0.0256253	0.0495048	0.0488233	0.0208142	0.0254483	0.0458706	0.0270864	0.022154
	3	0.0223081	0.0177469	0.101793	0.0313305	0.0488233	0.0560832	0.146982	0.0413409	0.0245814	0.0155571	0.0328882	0.0832568	0.0917411	0.0704973
	4	0.041918	0.0292324	0.0407717	0.0256253	0.034048	0.0873961	0.0196914	0.0898531	0.0923792	0.11532	0.111392	0.101793	0.0393829	0.0195554
	5	0.0427987	0.0481511	0.0335792	0.0186292	0.0263457	0.0560832	0.0226195	0.0745169	0.065322	0.0151316	0.0258035	0.0471602	0.050545	0.0393829
	n	5	5	5	5	5	5	5	5	5	5	5	5	5	5
	AVE	0.0351344	0.0419602	0.0547674	0.05559	0.0507833	0.0737981	0.067703	0.0612225	0.0513819	0.0362078	0.0551905	0.0812072	0.0511831	0.0353375
	SEM	0.00518289	0.0112789	0.012687	0.0244911	0.0130078	0.0113096	0.0278545	0.0090434	0.0127557	0.0198115	0.0173792	0.015845	0.010912	0.00943479
	STDEV	0.0115893	0.0252204	0.0283691	0.0547637	0.0290862	0.0252889	0.0622845	0.0202217	0.0285227	0.0443	0.038861	0.0354304	0.0244	0.0210968
	n, number of biologically independent experiments; Avg, average, STDEV, standard deviation
	Figure 6c	% Input						% Input						% Input						% Input
	Bmi1	WT	KO	WT	KO		Ring1b	WT	KO	WT	KO		Cbx7	WT	KO	WT	KO		H3K9ac	WT	KO	WT	KO
		#2	#2	#3	#3			#2	#2	#3	#3			#2	#2	#3	#3			#2	#2	#3	#3
	1	0.765096	0.330727	0.733382	0.396009		1	0.541004	0.533556	1.78835	0.689543		1	1.68613	0.675352	1.73353	0.848927		1	6.88622	19.0763	8.88829	14.1867
	2	0.436397	0.312887	1.1358	0.276186		2	1.06711	0.522576	1.38194	1.21732		2	1.85795	0.529871	1.83237	0.656885		2	15.9304	17.4326	9.98268	9.12077
	3	0.625773	0.203586	1.41786	0.439432		3	0.625773	0.490972	1.67069	0.349584		3	1.20891	0.430389	1.72156	0.634509		3	8.47793	16.4922	13.9647	23.9792
	4	0.511821	0.340025	1.02577	0.122215		4	0.759811	0.344771	1.45772	0.433382		4	1.03793	0.291934	0.916186	0.382548		4	8.5369	23.3235	8.71628	19.0763
	5	1.60627	0.206428	1.12796	0.199397		5	1.66291	0.612895	0.718825	0.191274		5	1.08201	0.689543	0.860778	0.775776		5	12.2415	24.146	12.073	26.059
	6	1.15967	0.340025	1.91019	1.00829		6	1.06711	0.451786	1.01786	0.361912		6	0.922559	0.759811	1.97755	0.775776		6	6.83865	17.7989	18.2992	27.3546
	n	6	6	6	6		n	6	6	6	6		n	6	6	6	6		n	6	6	6	6
	AVE	0.850837	0.288946	1.22516	0.406921		AVE	0.953954	0.49276	1.33923	0.540503		AVE	1.29925	0.562817	1.50699	0.67907		AVE	9.81861	19.7116	11.9874	19.9628
	SEM	0.183553	0.0268529	0.163852	0.129619		SEM	0.167745	0.0367734	0.164886	0.150784		SEM	0.155709	0.0729225	0.199273	0.0678132		SEM	1.46224	1.32074	1.50643	2.94185
	STDEV	0.449611	0.0657759	0.401354	0.3175		STDEV	0.41089	0.090076	0.403886	0.369345		STDEV	0.381407	0.178623	0.488118	0.166108		STDEV	3.58173	3.23513	3.68999	7.20602
		% Input						% Input						% Input						% Input
	H3K4me3	WT	KO	WT	KO		H3K27me3	WT	KO	WT	KO		H2AK119ub	WT	KO	WT	KO		control	WT	KO	WT	KO
		#2	#2	#3	#3			#2	#2	#3	#3			#2	#2	#3	#3			#2	#2	#3	#3
	1	7.17865	9.34188	21.9408	24.4831		1	6.25706	1.65729	10.9565	1.65143		1	1.10474	0.575829	0.552372	0.317254		1	0.0832568	0.045239	0.0317679	0.043698
	2	14.659	16.9559	19.9741	18.6542		2	5.3134	0.831783	6.24938	1.04515		2	0.723825	0.319461	0.68005	0.396038		2	0.140995	0.0223081	0.0352487	0.0601085
	3	7.85555	16.1528	16.78	25.879		3	2.51206	1.14031	6.93412	5.7906		3	0.831456	0.349584	0.797586	0.504775		3	0.0685696	0.0306857	0.032661	0.0750353
	4	11.5812	18.6838	12.3267	16.7224		4	8.54742	2.50617	11.6387	3.01825		4	0.699169	0.250644	0.484213	0.245486		4	0.0917411	0.0319888	0.059281	0.0821106
	5	10.8808	19.209	9.55073	19.0763		5	5.61042	4.15917	6.90316	2.33547		5	0.71386	0.608662	0.71386	0.666055		5	0.025983	0.0838359	0.0357407	0.0635357
	6	8.96133	20.8751	8.53137	31.1435		6	9.00665	3.11202	11.4218	3.14642		6	0.291934	0.372087	0.733929	0.257691		6	0.0294357	0.062661	0.0286308	0.0855975
	n	6	6	6	6		n	6	6	6	6		n	6	6	6	6		n	6	6	6	6
	AVE	10.1861	16.8697	14.8506	22.6598		AVE	6.20783	2.23446	9.01726	2.83122		AVE	0.727498	0.412711	0.660335	0.397883		AVE	0.0733302	0.0461198	0.0372217	0.0683476
	SEM	1.13154	1.65324	2.27036	2.23457		SEM	0.968248	0.517889	1.04696	0.676264		SEM	0.107058	0.0593298	0.0483676	0.0665144		SEM	0.0175187	0.00948997	0.00453521	0.00640401
	STDEV	2.77171	4.04959	5.56122	5.47356		STDEV	2.37171	1.26856	2.56453	1.6565		STDEV	0.262237	0.145328	0.118476	0.162926		STDEV	0.0429118	0.0232456	0.011109	0.0156866
	n, number of biologically independent experiments; Avg, average, STDEV, standard deviation
	Figure 6d	Relative ratio
	GSK126	0	0.5	2	5	20	(mM)
	1	0.937222	1.03273	1.20286	1.59822	1.91383
	2	1.09921	1.15386	1.38172	1.9951	1.87444
	3	0.963571	0.880542	1.27144	1.62053	1.48089
	n	3	3	3	3	3
	AVE	1	1.02238	1.28534	1.73795	1.75639
	SEM	0.0501832	0.0790687	0.0520987	0.128738	0.138218
	STDEV	0.0869199	0.136951	0.0902376	0.222981	0.239401
	n, number of biologically independent experiments; Avg, average, STDEV, standard deviation
	Figure 6e	WB of VCAM-1 expression from GSK126 treated OP9 cells
	Figure 6e	Fold expression
	GSK126	0	0.5	2	5	20	(mM)
	1	1.15156	0.872619	1.75726	2.65923	2.24917
	2	0.751698	1.049	1.5265	2.118	3.36685
	3	1.09674	0.847737	1.94315	2.55327	2.63352
	n	3	3	3	3	3
	AVE	1	0.923118	1.74231	2.4435	2.74985
	SEM	0.125156	0.0633491	0.120508	0.165599	0.327847
	STDEV	0.216776	0.109724	0.208727	0.286826	0.567848
	n, number of biologically independent experiments; Avg, average, STDEV, standard deviation
	Figure 6f	% Input						% Input
	Phc2	no treat	GSK126	no treat	GSK126		Bmi1	no treat	GSK126	no treat	GSK126
		#2	#2	#3	#3			#2	#2	#3	#3
	1	0.656885	0.191274	0.494387	0.321683		1	0.608662	0.237124	0.704032	0.321683
	2	0.544767	0.235486	0.68478	0.224333		2	0.656885	0.237124	0.916186	0.382548
	3	0.407173	0.15429	0.579834	0.198019		3	0.529871	0.179706	0.928975	0.242106
	4	0.652347	0.310725	0.567901	0.213708		4	0.689543	0.421532	0.708929	0.225893
	5	0.675352	0.116122	0.884977	0.20218		5	1.04515	0.24379	0.981944	0.270502
	n	5	5	5	5		n	5	5	5	5
	AVE	0.587305	0.201579	0.642376	0.231985		AVE	0.706022	0.263855	0.848013	0.288547
	SEM	0.0505378	0.0336957	0.0678278	0.0228915		SEM	0.0889391	0.0410942	0.0588281	0.028585
	STDEV	0.113006	0.0753459	0.151668	0.0511869		STDEV	0.198874	0.0918893	0.131544	0.063918
		% Input						% Input
	Ring1b	no treat	GSK126	no treat	GSK126		control	no treat	GSK126	no treat	GSK126
		#2	#2	#3	#3			#2	#2	#3	#3
	1	1.2429	0.421532	0.831456	0.312887		1	0.0917411	0.0867924	0.0666945	0.0516071
	2	1.05242	0.302229	1.1437	0.359412		2	0.0930218	0.0685696	0.0760827	0.0821106
	3	0.723825	0.287915	1.29568	0.215194		3	0.084419	0.0766119	0.0572616	0.0446162
	4	0.928975	0.625773	0.975161	0.427416		4	0.106116	0.114523	0.0740022	0.0695268
	5	0.770418	0.410005	1.81971	0.501288		5	0.0804208	0.0976465	0.0976465	0.0904781
	n	5	5	5	5		n	5	5	5	5
	AVE	0.943708	0.409491	1.21314	0.36324		AVE	0.0911437	0.0888287	0.0743375	0.0676678
	SEM	0.0948501	0.0605018	0.17057	0.0488075		SEM	0.00440597	0.00806781	0.00669503	0.00872262
	STDEV	0.212091	0.135286	0.381407	0.109137		STDEV	0.00985205	0.0180402	0.0149705	0.0195044
	n, number of biologically independent experiments; Avg, average, STDEV, standard deviation

## Sheet: Fig7
	Figure 7a	Trans-stromal migration (%)
	anti-VLA-4	-	+	-	+	-	+	-	+
	anti-VCAM-1	-	-	+	+	-	-	+	+
	1	14.4	16	23.2	20	9.6	24.8	15.2	30.4
	2	17.6	19.2	19.2	22.4	6.4	13.6	15.2	19.2
	3	16.8	21.6	22.4	28.8	5.6	18.4	27.2	14.4
	4	16.8	28	17.6	24	8.8	16.8	17.6	29.6
	5	14.4	24	19.2	22.4	4.8	21.6	24	16.8
	n	5	5	5	5	5	5	5	5
	AVE	16	21.76	20.32	23.52	7.04	19.04	19.84	22.08
	SEM	0.669328	2.04587	1.06132	1.46642	0.926067	1.93329	2.44491	3.32361
	STDEV	1.49666	4.57471	2.37318	3.27902	2.07075	4.32296	5.46699	7.43182
	n, number of biologically independent experiments; Avg, average, STDEV, standard deviation
	Figure 7b	Adherenet cell (%)
	anti-VLA-4	-	+	-	+	-	+	-	+
	anti-VCAM-1	-	-	+	+	-	-	+	+
	1	16.03	10.3	11.77	11	21.06	14.27	15.41	13.11
	2	13.05	9.94	12.65	9.4	23.23	15.08	15.13	12.08
	3	15.33	13.73	13.89	8.83	20.62	18.81	17.4	12.3
	4	15.19	13.23	13.92	8.16	21.36	16.35	20.41	11.87
	5	15.54	12.12	12.89	13.73	24.51	15.06	16.01	12.11
	n	5	5	5	5	5	5	5	5
	AVE	15.028	11.864	13.024	10.224	22.156	15.914	16.872	12.294
	SEM	0.514591	0.760307	0.405162	0.994397	0.737866	0.797011	0.967246	0.215095
	STDEV	1.15066	1.7001	0.905969	2.22354	1.64992	1.78217	2.16283	0.480968
	n, number of biologically independent experiments; Avg, average, STDEV, standard deviation
	Figure 7c	CFSE+ cells in BM (%)
		WT	WT		KO	KO
	anti-VCAM-1	-	+		-	+
	1	0.256	0.26		0.56	0.196
	2	0.184	0.232		0.52	0.172
	3	0.36	0.16		0.56	0.328
	4	0.304	0.24		0.6	0.168
	5	0.224	0.192		0.48	0.336
	n	5	5		5	5
	AVE	0.2656	0.2168		0.544	0.24
	SEM	0.0307142	0.0179956		0.0203961	0.037884
	STDEV	0.068679	0.0402393		0.045607	0.0847113
		CFSE+ cells in PB (%)
		WT	WT		KO	KO
	anti-VCAM-1	-	+		-	+
	1	0.24	0.36		0.13	0.35
	2	0.38	0.4		0.11	0.43
	3	0.47	0.44		0.072	0.38
	4	0.21	0.42		0.14	0.35
	5	0.51	0.38		0.06	0.41
	n	5	5		5	5
	AVE	0.362	0.4		0.1024	0.384
	SEM	0.05995	0.0141421		0.0157404	0.016
	STDEV	0.134052	0.0316228		0.0351966	0.0357771
		CFSE+ cells in SP (%)
		WT	WT		KO	KO
	anti-VCAM-1	-	+		-	+
	1	0.67	1.05		0.35	1.27
	2	0.64	1.48		0.39	1.63
	3	0.69	1.58		0.15	1.34
	4	0.67	1.43		0.35	1.5
	5	0.65	1.31		0.27	1.32
	n	5	5		5	5
	AVE	0.664	1.37		0.302	1.412
	SEM	0.0087178	0.0910494		0.0427083	0.0667383
	STDEV	0.0194936	0.203593		0.0954987	0.149231
	n, number of biologically independent experiments; Avg, average, STDEV, standard deviation
	Figure 7d	CFU-C/Femur
		WT	WT		KO	KO
	anti-VCAM-1	-	+		-	+
	1	80	56.4		156.4	86.4
	2	55.2	84.6		129.6	57.6
	3	92.4	81		124.2	54.6
	4	70.8	61.2		190	91
	5	80.8	76		83.6	70.7
	n	5	5		5	5
	AVE	75.84	71.84		136.76	72.06
	SEM	6.19497	5.54812		17.6851	7.34899
	STDEV	13.8524	12.406		39.545	16.4328
		CFU-C/ml PB
		WT	WT		KO	KO
	anti-VCAM-1	-	+		-	+
	1	32	40		16	43
	2	31	42		18	46
	3	21	44		12	45
	4	26	44		15	50
	5	30	40		14	39
	n	5	5		5	5
	AVE	28	42		15	44.6
	SEM	2.02485	0.894427		1	1.80555
	STDEV	4.52769	2		2.23607	4.03733
		CFU-C/SP
		WT	WT		KO	KO
	anti-VCAM-1	-	+		-	+
	1	179.712	414.72		100.64	399.872
	2	244.992	394.944		67.392	347.136
	3	208.32	449.4		26.88	511.42
	4	187.44	296.46		55	305.1
	5	236.32	473.6		72.8	300.08
	n	5	5		5	5
	AVE	211.357	405.825		64.5424	372.722
	SEM	12.9173	30.5372		12.0184	39.0375
	STDEV	28.8839	68.2833		26.8741	87.2905
	n, number of biologically independent experiments; Avg, average, STDEV, standard deviation
	Figure 7e	WBCs (103 cells/ml)
		WT	WT		KO	KO
	anti-VCAM-1	-	+		-	+
	1	12.1	11.4		7.8	12.1
	2	11.6	13.6		6	11.5
	3	11.8	11.2		6.8	13.2
	4	11.3	10.2		5.9	11.1
	5	12.2	14		7.9	13.3
	n	5	5		5	5
	AVE	11.8	12.08		6.88	12.24
	SEM	0.164317	0.733757		0.425911	0.442267
	STDEV	0.367423	1.64073		0.952365	0.988939
	n, number of biologically independent experiments; Avg, average, STDEV, standard deviation
	Figure 7f	Cell number in SP (x 107)
		WT	WT		KO	KO
	anti-VCAM-1	-	+		-	+
	1	8.84	10.04		5.68	10.88
	2	10	8.08		5.48	8.72
	3	7.72	8.04		4.84	6.28
	4	9.21	10.12		5.94	11.32
	5	8.45	7.32		4.74	5.91
	n	5	5		5	5
	AVE	8.844	8.72		5.336	8.622
	SEM	0.380061	0.571594		0.235066	1.1231
	STDEV	0.849841	1.27812		0.525623	2.51134
	n, number of biologically independent experiments; Avg, average, STDEV, standard deviation
	Figure 7g	CFU-C/Femur (x 104)
		WT	WT		KO	KO
	anti-VCAM-1	-	+		-	+
	1	3.7312	3.9312		3.256	3.96
	2	3.0992	2.9584		3.2184	2.5984
	3	3.2856	3.744		3.0192	2.772
	4	2.925	4.29		2.958	4.248
	5	3.78	2.808		3.332	2.0475
	n	5	5		5	5
	AVE	3.3642	3.54632		3.15672	3.12518
	SEM	0.169835	0.285573		0.0716887	0.4196
	STDEV	0.379763	0.63856		0.160301	0.938253
		CFU-C/ml PB
		WT	WT		KO	KO
	anti-VCAM-1	-	+		-	+
	1	160	175		30	185
	2	185	150		55	150
	3	210	235		45	175
	4	220	250		25	145
	5	150	125		60	195
	n	5	5		5	5
	AVE	185	187		43	170
	SEM	13.6015	24.1143		6.81909	9.74679
	STDEV	30.4138	53.9212		15.248	21.7945
		CFU-C/SP (x 104)
		WT	WT		KO	KO
	anti-VCAM-1	-	+		-	+
	1	10.0776	10.8432		2.1584	11.0976
	2	11.2	10.3424		2.0824	6.6272
	3	8.3376	10.1304		2.3232	8.6664
	4	11.4204	10.9296		2.2572	12.2256
	5	8.112	9.6624		1.9908	5.319
	n	5	5		5	5
	AVE	9.82952	10.3816		2.1624	8.78716
	SEM	0.694491	0.234016		0.0594585	1.30133
	STDEV	1.55293	0.523275		0.132953	2.90986
	n, number of biologically independent experiments; Avg, average, STDEV, standard deviation

## Sheet: Fig8
	Figure 8a	WBCs (103 cells/ml)
		WT	WT		KO	KO
	anti-VCAM-1	-	+		-	+
	1	18.5	36.5		13.5	38.5
	2	22.6	22.1		11.2	24.6
	3	27.7	32.8		16.6	28.8
	4	26.8	33.6		8.8	21
	5	23.5	23.5		13.5	18.5
	n	5	5		5	5
	AVE	23.82	29.7		12.72	26.28
	SEM	1.64055	2.89189		1.30284	3.5136
	STDEV	3.66838	6.46645		2.91325	7.85665
	n, number of biologically independent experiments; Avg, average, STDEV, standard deviation
	Figure 8b	Cell number in SP (x 107)
		WT	WT		KO	KO
	anti-VCAM-1	-	+		-	+
	1	12.4	26.54		8.88	21.25
	2	16.54	23.59		12.3	16.79
	3	20.55	23.17		7.67	28.58
	4	22.68	22.65		10.79	22.3
	5	18.55	24.36		14.54	14.55
	n	5	5		5	5
	AVE	18.144	24.062		10.836	20.694
	SEM	1.76203	0.67976		1.2189	2.42968
	STDEV	3.94003	1.51999		2.72555	5.43294
	n, number of biologically independent experiments; Avg, average, STDEV, standard deviation
	Figure 8c	CFU-C/Femur (x 104)
		WT	WT		KO	KO
	anti-VCAM-1	-	+		-	+
	1	3.15875	4.719		5.7408	5.69525
	2	3.5336	3.2718		4.5045	2.8595
	3	4.536	4.1606		3.8703	4.6822
	4	5.59455	5.1935		4.5738	3.32325
	5	3.7422	3.8016		3.5563	3.9976
	n	5	5		5	5
	AVE	4.11302	4.2293		4.44914	4.11156
	SEM	0.433458	0.33719		0.375447	0.501786
	STDEV	0.969241	0.75398		0.839525	1.12203
		CFU-C/ml PB (x 102)
		WT	WT		KO	KO
	anti-VCAM-1	-	+		-	+
	1	19.25	32.7		5.6	27.8
	2	22.05	33.55		8.25	24.55
	3	21	29.25		13.75	28.7
	4	20.5	30.6		7.4	30.1
	5	23.9	21.15		8.5	22.7
	n	5	5		5	5
	AVE	21.34	29.45		8.7	26.77
	SEM	0.782528	2.20936		1.36097	1.36689
	STDEV	1.74979	4.94027		3.04323	3.05647
		CFU-C/SP (x 104)
		WT	WT		KO	KO
	anti-VCAM-1	-	+		-	+
	1	8.2336	29.5125		3.76512	22.3125
	2	10.0894	25.1941		6.4944	15.6819
	3	14.9604	19.6945		2.89926	24.5788
	4	18.6883	19.9773		3.30174	18.3752
	5	16.5095	19.3906		3.60592	12.9204
	n	5	5		5	5
	AVE	13.6962	22.7538		4.01329	18.7738
	SEM	1.96575	2.00018		0.637605	2.1237
	STDEV	4.39554	4.47254		1.42573	4.74873
	n, number of biologically independent experiments; Avg, average, STDEV, standard deviation
	Figure 8d	WBCs (103 cells/ml)
		WT	WT		KO	KO
	anti-VCAM-1	-	+		-	+
	1	22	26.5		17	25.5
	2	19	25		14	22
	3	15	19.5		14	27.5
	4	16.5	21.5		13.5	24
	5	22.5	25.5		12	26
	n	5	5		5	5
	AVE	19	23.6		14.1	25
	SEM	1.47479	1.32665		0.812404	0.935414
	STDEV	3.29773	2.96648		1.81659	2.09165
	n, number of biologically independent experiments; Avg, average, STDEV, standard deviation
	Figure 8e	CFU-C/Femur (x 104)
		WT	WT		KO	KO
	anti-VCAM-1	-	+		-	+
	1	2.84	3.24415		3.5288	3.6855
	2	3.0954	3.612		2.865	3.4194
	3	3.12375	3.4038		3.3216	3.3271
	4	2.8569	3.156		3.8211	4.3719
	5	3.645	4.22505		3.1447	3.3528
	n	5	5		5	5
	AVE	3.11221	3.5282		3.33624	3.63134
	SEM	0.145527	0.190698		0.162963	0.195758
	STDEV	0.325408	0.426414		0.364396	0.437729
		CFU-C/ml PB (x 102)
		WT	WT		KO	KO
	anti-VCAM-1	-	+		-	+
	1	11.7	19.65		7.25	22.55
	2	9.5	16.2		7.95	15.8
	3	10.7	22.6		6	13.1
	4	8.8	17.3		5.45	22.35
	5	8.25	11.6		8.55	10.95
	n	5	5		5	5
	AVE	9.79	17.47		7.04	16.95
	SEM	0.628967	1.83259		0.581464	2.37345
	STDEV	1.40641	4.0978		1.30019	5.30719
	n, number of biologically independent experiments; Avg, average, STDEV, standard deviation
	Figure 8f	WBCs (x 103 cell/ml)
		WT					WT
		Isotype control					anti-VCAM-1
		0d	4d	8d	12d	16d	0d	4d	8d	12d	16d
	1	8.4	4.2	3.25	8.5	11.2	10.3	5.1	2.9	11.55	14.25
	2	9.2	5.1	2.15	5.6	8.55	9.15	4.25	2.35	11.3	12.75
	3	9.65	4.65	1.85	4.15	7.75	8.2	4.75	3.1	13.5	18
	4	10.3	5.25	2.05	4.6	9.1	9.85	4.15	2.15	9.45	14.35
	5	8.85	5.2	1.75	3.85	8.95	9.05	5.05	1.55	8.7	18.15
	n	5	5	5	5	5	5	5	5	5	5
	AVE	9.28	4.88	2.21	5.34	9.11	9.31	4.66	2.41	10.9	15.5
	SEM	0.327338	0.200375	0.269444	0.843712	0.572582	0.360347	0.197737	0.276315	0.845133	1.08904
	STDEV	0.731949	0.448051	0.602495	1.8866	1.28033	0.805761	0.442154	0.617859	1.88978	2.43516
		KO					KO
		Isotype control					anti-VCAM-1
		0d	4d	8d	12d	16d	0d	4d	8d	12d	16d
	1	5.3	3.8	1.95	2.4	6.1	5.2	3.05	2.75	11.3	15.9
	2	6.6	4.2	2.55	2.1	4.2	6.3	3.2	1.65	9.2	12.8
	3	6.55	4.05	1.9	3.1	4.4	6.95	4.35	2.15	9.85	14.05
	4	5.65	3.15	1.6	2.55	4.8	5.7	3.1	2.05	8.25	13.15
	5	6.25	3.4	2.05	1.9	3.55	6.5	4.15	2.1	11	14
	n	5	5	5	5	5	5	5	5	5	5
	AVE	6.07	3.72	2.01	2.41	4.61	6.13	3.57	2.14	9.92	13.98
	SEM	0.256223	0.196596	0.154434	0.206398	0.423792	0.307246	0.280446	0.176352	0.564934	0.537262
	STDEV	0.572931	0.439602	0.345326	0.461519	0.947629	0.687023	0.627096	0.394335	1.26323	1.20135
	n, number of biologically independent experiments; Avg, average, STDEV, standard deviation
	Figure 8g	Cell number in SP (x 107)
		WT	KO		WT	KO
	anti-VCAM-1	-	-		+	+
	1	33.41	15.58		34.12	20.26
	2	25.13	10.24		34.08	30.49
	3	26.7	8.47		28.72	23.67
	4	27.15	12.61		24.65	31.45
	5	24.51	10.38		26.18	29.44
	n	5	5		5	5
	AVE	27.38	11.456		29.55	27.062
	SEM	1.58391	1.22253		1.96801	2.17294
	STDEV	3.54174	2.73367		4.40061	4.85884
	n, number of biologically independent experiments; Avg, average, STDEV, standard deviation
	Figure 8h	CFU-C/Femur (x 104)
		WT	WT		KO	KO
	anti-VCAM-1	-	+		-	+
	1	5.9388	9.7042		12.3888	9.345
	2	6.878	8.2214		9.1098	9.0496
	3	11.774	7.5744		8.1344	9.9522
	4	8.2208	9.6292		9.1182	8.349
	5	6.912	8.4252		7.2542	9.169
	n	5	5		5	5
	AVE	7.94472	8.71088		9.20108	9.17296
	SEM	1.02391	0.414897		0.869049	0.257969
	STDEV	2.28953	0.927737		1.94325	0.576835
		CFU-C/ml PB (x 102)
		WT	WT		KO	KO
	anti-VCAM-1	-	+		-	+
	1	1.144	2.886		0.286	2.444
	2	0.897	3.068		0.234	3.302
	3	1.222	2.288		0.169	2.613
	4	1.716	2.522		0.351	2.028
	5	1.365	2.99		0.143	1.742
	n	5	5		5	5
	AVE	1.2688	2.7508		0.2366	2.4258
	SEM	0.135137	0.148769		0.0379903	0.267295
	STDEV	0.302177	0.332658		0.0849488	0.597689
		CFU-C/SP (x 104)
		WT	WT		KO	KO
	anti-VCAM-1	-	+		-	+
	1	15.3686	23.0879		3.94693	13.6417
	2	8.71173	18.9712		2.21867	23.7822
	3	11.214	17.0405		1.72223	14.5965
	4	8.5975	16.0225		3.5308	16.4588
	5	10.3759	20.5949		2.768	20.4117
	n	5	5		5	5
	AVE	10.8535	19.1434		2.83733	17.7782
	SEM	1.23331	1.26209		0.408847	1.89681
	STDEV	2.75776	2.82212		0.914209	4.2414
	n, number of biologically independent experiments; Avg, average, STDEV, standard deviation

## Sheet: supp Fig1
	Supp Fig 1a	CFU-C/femur (x 103)
		WT		KO
	1	33.66		30.52
	2	23.598		30.378
	3	34.176		35.04
	4	24.65		35.568
	5	35.6625		29.4975
	n	5		5
	AVE	30.3493		32.2007
	SEM	2.56804		1.28169
	STDEV	5.74231		2.86595
		CFU-C/ml PB
		WT		KO
	1	210		80
	2	120		70
	3	170		55
	4	105		55
	5	220		75
	n	5		5
	AVE	165		67
	SEM	23.1301		5.14782
	STDEV	51.7204		11.5109
		CFU-C/SP (x 104)
		WT		KO
	1	8.018		1.6896
	2	10.679		4.224
	3	8.379		3.024
	4	8.432		4.248
	5	9.4464		1.6128
	n	5		5
	AVE	8.99088		2.95968
	SEM	0.484277		0.578342
	STDEV	1.08288		1.29321
	n, number of biologically independent experiments; Avg, average, STDEV, standard deviation
	Supp Fig 1b	CFU-C/femur (x 103)
		WT				KO
		CFU-GM	BFU-E	CFU-GEMM		CFU-GM	BFU-E	CFU-GEMM
	1	24.552	6.732	2.376		23.52	5.04	1.96
	2	19.494	3.42	0.684		26.394	3.32	0.664
	3	27.768	4.806	1.602		29.04	3.6	2.4
	4	18.734	4.437	1.479		30.096	5.016	0.456
	5	29.0055	4.755	1.902		23.3415	3.3345	2.8215
	n	5	5	5		5	5	5
	AVE	23.9107	4.83	1.6086		26.4783	4.0621	1.6603
	SEM	2.09228	0.536952	0.278093		1.3829	0.397484	0.470548
	STDEV	4.67847	1.20066	0.621834		3.09226	0.8888	1.05218
		CFU-C/ml PB
		WT				KO
	1	185	20	5		75	5	0
	2	105	10	5		60	5	5
	3	155	15	0		55	0	0
	4	95	10	0		50	5	0
	5	200	15	5		75	0	0
	n	5	5	5		5	5	5
	AVE	148	14	3		63	3	1
	SEM	20.9523	1.87083	1.22474		5.14782	1.22474	1
	STDEV	46.8508	4.1833	2.73861		11.5109	2.73861	2.23607
		CFU-C/SP (x 104)
		WT				KO
	1	6.963	0.844	0.211		1.5488	0.1408	0
	2	8.507	1.448	0.724		3.696	0.352	0.176
	3	7.182	0.855	0.342		2.7216	0.2016	0.1008
	4	6.9564	0.8432	0.6324		4.071	0.177	0
	5	8.0688	1.1808	0.1968		1.2096	0.3024	0.1008
	n	5	5	5		5	5	5
	AVE	7.53544	1.0342	0.42124		2.6494	0.23476	0.07552
	SEM	0.317513	0.121961	0.108882		0.565945	0.0397396	0.0337498
	STDEV	0.709982	0.272714	0.243467		1.26549	0.0888604	0.0754668
	n, number of biologically independent experiments; Avg, average, STDEV, standard deviation

## Sheet: supp Fig2
	Supp Fig 2	LSK/femur (x 104)
		WT		KO
	1	3.42		3.6525
	2	2.928		5.049
	3	4.949		3.78
	4	4.0975		4.767
	5	4.238		3.322
	n	5		5
	AVE	3.9265		4.1141
	SEM	0.348233		0.335592
	STDEV	0.778673		0.750406
		LSK/ml PB (x 103)
		WT		KO
	1	2.43		0.85
	2	8.43		0.816
	3	4.12		0.812
	4	8.84		0.666
	5	6.9		1.476
	n	5		5
	AVE	6.144		0.924
	SEM	1.24411		0.14159
	STDEV	2.78191		0.316604
		LSK/SP (x 104)
		WT		KO
	1	12.155		0.5215
	2	8.3835		1.256
	3	12.419		1.379
	4	5.352		1.263
	5	5.535		0.793
	n	5		5
	AVE	8.7689		1.0425
	SEM	1.53412		0.164488
	STDEV	3.43041		0.367806
	n, number of biologically independent experiments; Avg, average, STDEV, standard deviation

[truncated: 16 more sheets: Supp Fig3, Supp Fig4, Supp Fig5, Supp Fig6, Supp Fig7, Supp Fig10, Supp Fig11, Supp Fig12, Supp Fig13, Supp Fig14, Supp Fig15, Supp Fig16, Supp Fig17, Supp Fig18, Table 1, Table 2]
